# Supplementary material for: Contour recognition of complex leaf shapes
Source: PLoS One. 2017 Dec 8;12(12):e0189427. doi: 10.1371/journal.pone.0189427 (PMC5722382; doi:10.1371/journal.pone.0189427)
Supplement: S1 File — ImageJ macro code performing the acquisition of complex leaf shapes. (TXT) [file pone.0189427.s001.txt]

// S1_File. Complex Leaf Contours - v35.
// ImageJ macro code performing the acquisition of complex leaf shapes.
//
//
// Global variables
var de_bug = 0;
var D = "       ";
var LT = "00";
var next = "";
var n_contour=0, add_contour = "";
var leftButton=16, rightButton=4;
var imORIGINAL=0, imMULTITEMP=0, imMULTIMASK=0;
var folder="", filename = "", filename_noextension = "", filename_extension = ""; 
var MaxCoord = 10000, joinedX = newArray(10000), joinedY = newArray(10000);
var step = 200; // step of the color-dashed line of joined contours
var maxpoints = 10000;
var EQUI_ptsX = newArray(10000), EQUI_ptsY = newArray(10000);
var XXsubcontour1 = newArray(10000), YYsubcontour1 = newArray(10000), XXsubcontour2 = newArray(10000), YYsubcontour2 = newArray(10000);
var width, height;
var SRFT = 0.05; // semiRange of the first threshold
var SRST = 0.05; // semiRange of the second threshold
var n_buttons = 9;
var code = newArray(n_buttons), choice = newArray(n_buttons); 
var stringa_t = "1";
var stringa_c = "0";

k=0; code[k] = "OLI"; choice[k] = "Open image"; 
k++; code[k] = "LSC"; choice[k] = "Load single contour";
k++; code[k] = "TRS"; choice[k] = "Threshold & segmentation";
k++; code[k] = "MCA"; choice[k] = "Multiple contour acquisition";
k++; code[k] = "SAL"; choice[k] = "Show all saved contours";
k++; code[k] = "JAC"; choice[k] = "Join all contours";
k++; code[k] = "DAC"; choice[k] = "Delete saved contour files of this leaf";
k++; code[k] = "END"; choice[k] = "End";

//open_image(); 
next = "OLI,END"; opz = create_dialog(next);
	
//   LOOP   //////////////////////////////////////////////////////////////////////////////////
while(opz != "END")
{	if(opz=="OLI") 
	{	run("Close All"); open_image(); 
		if (LT == "00") next = "OLI,LSC,TRS,END"; // no OL or CL
		if (LT != "00") next = "OLI,LSC,TRS,SAL,JAC,DAC,END";
		opz = create_dialog(next);	
	}
	if(opz=="LSC") 	{	open_contour(); next = "OLI,LSC,END"; opz = create_dialog(next);	}
	if(opz=="TRS")	{ do_threshold();
										if(LT == "00" ) { next = "OLI,LSC,END"; opz = create_dialog(next);}
										if(LT != "00" ) {	next = "OLI,MCA,SAL,DAC,END"; opz = create_dialog(next);	}
									}			
	if(opz=="MCA" && LT != "00" ) {	delete_all_contours(); stringa_t ="1"; do { take_a_contour(); } while (add_contour == "yes"); next = "OLI,MCA,SAL,JAC,END"; opz = create_dialog(next); }
	if(opz=="SAL" && LT != "00" ) { show_all_contours(); next = "OLI,LSC,JAC,DAC,END"; opz = create_dialog(next); }
	if(opz=="JAC" && LT != "00" ) {	join_all_contours(); next = "OLI,LSC,SAL,DAC,END"; opz = create_dialog(next); }
	if(opz=="DAC" && LT != "00" ) {	delete_all_contours(); next = "OLI,LSC,TRS,END"; opz = create_dialog(next); }
	if(opz=="END") {  exit(); }
}

function clear_Roi_manager()
{
	n = roiManager("count");
	if (de_bug == 1) print(n);
	if(n > 0) 
	{
		for(j = n-1; j >=0; j--) 
		{
			roiManager("select", j);
			roiManager("Delete");
		}
	}
}
			
function open_image()
{
	if (isOpen("Log")) 
	{
	  selectWindow("Log");
		run("Close");
	} 
	clear_Roi_manager();
	run("Close All");
	open("");		
	run("8-bit");
	run("Set Scale...", "distance=1 known=1 pixel=NaN unit=pixel global");		
	imORIGINAL = getImageID();
	getDimensions(width, height, channels, slices, frames);
	folder = getInfo("image.directory");
	filename = getInfo("image.filename");
	filename_noextension = substring(filename, 0, lengthOf(filename)-4);
	filename_extension = substring(filename, lengthOf(filename)-3, lengthOf(filename));
	if (de_bug == 1) print(folder);
	if (de_bug == 1) print(filename);
	if (de_bug == 1) print(filename_noextension);
	if (de_bug == 1) print(filename_extension);
	
	// remove the background
	run("Duplicate...", " ");
	imDUPL = getImageID();
	setAutoThreshold("Huang");
	run("Convert to Mask");
	run("Invert LUT");
	run("Invert");
	run("Select None");
	imageCalculator("OR create", imORIGINAL, imDUPL);
	selectImage(imDUPL);
	close();
	selectImage(imORIGINAL);
	close();
	imORIGINAL = getImageID();
	
	labels = newArray(2); defaults = newArray(2); 
	Dialog.create("leaf type");
	labels[0] = "overlapping lobes/leaves";
	labels[1] = "		touching lobes/leaves";	
	defaults[0] = "false";
	defaults[1] = "false";	
	Dialog.addCheckboxGroup(2, 1, labels, defaults)
	Dialog.show();
  LT = ""; // it will be "00" or "01" or "10" or "11" - the first character for OL, the second for CL 
  for (i=0; i<2; i++)  
	{	
		k = Dialog.getCheckbox();
		LT = LT + toString(k);
		if (de_bug == 1) print(labels[i]+": " + k);
	}
	if (de_bug == 1) print("leafType: ", LT);
}

function open_contour()
{
	if (de_bug == 1) print("function open_contour()");
	selectImage(imORIGINAL);
	run("RGB Color");
	run("XY Coordinates... ","open"); 
	Roi.getCoordinates(XXsinglecontour, YYsinglecontour);
	// re-load the contour file and store the coordinates in array
	nXXsinglecontour = lengthOf(XXsinglecontour);
	nYYsinglecontour = lengthOf(YYsinglecontour);
	// base 0!!!
	
	run("Select None");
	done = 0;
	do
	{	
		if(done == 0)
		{
			contour_choice = newArray("black", "red", "blue", "green", "white", "mosaic (red>green>blue)", "smooth", "add contour", "back to the main menu");
			Dialog.create(""); 
			Dialog.addRadioButtonGroup("Menu", contour_choice, 9, 1, "black"); 
			Dialog.addNumber("Line Width (2-20): ", 7);
			Dialog.show();
		}
		if(done == 1)
		{
			contour_choice = newArray("black", "red", "blue", "green", "white", "mosaic (red>green>blue)", "smooth", "add contour", "cut contour", "save image", "back to the main menu");
			Dialog.create(""); 
			Dialog.addRadioButtonGroup("Menu", contour_choice, 11, 1, "black"); 
			Dialog.addNumber("Line Width (2-20): ", 7);
			Dialog.show();
		}
		D = Dialog.getRadioButton();
		linewidth = Dialog.getNumber();
		stringa = toString(linewidth);
		stringa = trim(stringa);
		linewidth = "line=" + stringa;
		
		color = getValue("color.foreground");
		
		if(D=="black" || D=="red" || D=="blue" || D=="green" || D=="white")
		{
			if(D=="black") setColor(0,0,0);
			if(D=="red") setColor(255,0,0);
			if(D=="blue") setColor(0,0,255);
			if(D=="green") setColor(0,255,0);
			if(D=="white") setColor(255,255,255);
			run("Line Width...", linewidth);	
			moveTo(XXsinglecontour[0], YYsinglecontour[0]);
			for(n = 1; n < nXXsinglecontour; n++) lineTo(XXsinglecontour[n], YYsinglecontour[n]);
			lineTo(XXsinglecontour[0], YYsinglecontour[0]);
			setForegroundColor(255,255,0);
			setForegroundColor(color);	
			done = 1;	
		}
		
		if(D=="mosaic (red>green>blue)")
		{
			run("Line Width...", linewidth);
			color = getValue("color.foreground");
			if (de_bug == 1) print(color);
			setForegroundColor(255, 0, 0);	
			setColor(255,0,0);			
			u = 0;
			moveTo(XXsinglecontour[0], YYsinglecontour[0]);
			for(n = 1; n < nXXsinglecontour; n++) 
			{
				u++;
				if(u == step) setColor(0,255,0);		
				if(u == (step*2)) setColor(0,0,255);		
				if(u == (step*3))
				{
					setColor(255,0,0);
					u = 0;		
				}
				lineTo(XXsinglecontour[n], YYsinglecontour[n]);
			}
			lineTo(XXsinglecontour[0], YYsinglecontour[0]);
			setForegroundColor(color);		
			run("Line Width...", linewidth);
			done = 1;
		}
	
		if(D=="smooth") // equally spaced coordinates
		{
			stringa  = "actual number of points: " + toString(nXXsinglecontour) + " - how many equally spaced points?";
			NumEquiPoints = getNumber(stringa, 1000);
			NumEquiPoints = equispac(XXsinglecontour, YYsinglecontour, nXXsinglecontour, NumEquiPoints);
			makeSelection("freehand", EQUI_ptsX, EQUI_ptsY, NumEquiPoints);
			new_filename = folder + filename_noextension + " - " + toString(NumEquiPoints) + "-equicontour.txt";
			saveAs("XY Coordinates", new_filename);
			setForegroundColor(color);					
			setTool("hand");		

			// moveTo(EQUI_ptsX[0], EQUI_ptsY[0]);
			// for(n = 1; n < NumEquiPoints; n++) lineTo(EQUI_ptsX[n], EQUI_ptsY[n]);
			// lineTo(EQUI_ptsX[0], EQUI_ptsY[0]);
			// setForegroundColor(color);		
			done = 1;
		}
		if(D=="save image")
		{
			new_filename = folder + filename_noextension + " -single-contour.tif";
			saveAs("Tiff", new_filename);
		}
		if(D=="add contour")
		{
			open_contour(); // recursive!!!
		}

		if(D=="cut contour")
		{
			stringa =  "After OK, locate two points to cut the contour.\n";
			setTool("point");
			risp = 0;	
			zoom = getZoom();
			getDimensions(width, height, channels, slices, frames);
			dotSize = (zoom*width)/65;
			while(risp == 0) 
			{				
				waitForUser(stringa);
				for (w = 1; w <3; w++)
				{	
					do
					{
						getCursorLoc(x, y, z, flags);
						if(flags == 16)  // left button
						{ 
							setForegroundColor(255, 0, 0); //red
				      makeOval(x - dotSize/2, y - dotSize/2, dotSize, dotSize);
				      run("Fill");	
							if(w==1) { cutx1 = x; cuty1 = y; }
							if(w==2) { cutx2 = x; cuty2 = y; }					
						} 
					} while(flags != 16)
				}

				risp = getBoolean("ok?");
				if(risp == 1) 
				{
				  // finds the coordinate closest to point1
					dist = 1000000;
					for(n = 0; n < nXXsinglecontour; n++)
					{
						disttemp = (pow((cutx1 - XXsinglecontour[n]),2) + pow((cuty1 - YYsinglecontour[n]),2));
						if (disttemp <= dist) 
						{
							dist = disttemp;
							cut1_pos = n;
						}
					}
					
				  // finds the coordinate closest to point2
					dist = 1000000;
					for(n = 0; n < nXXsinglecontour; n++)
					{
						disttemp = (pow((cutx2 - XXsinglecontour[n]),2) + pow((cuty2 - YYsinglecontour[n]),2));
						if (disttemp <= dist) 
						{
							dist = disttemp;
							cut2_pos = n;
						}
					}

					if (cut2_pos > cut1_pos)  // the start point is from c2 to c1
					{
						// subcontour1 
						// c1 >>> c2
						setColor(75,0,130);
						run("Line Width...", linewidth);	
						moveTo(XXsinglecontour[cut1_pos], YYsinglecontour[cut1_pos]);
						k = 0;
						XXsubcontour1[k] = XXsinglecontour[cut1_pos];
						YYsubcontour1[k] = YYsinglecontour[cut1_pos];
						for(n = cut1_pos; n <= cut2_pos; n++) 
						{	
							lineTo(XXsinglecontour[n], YYsinglecontour[n]);
							k = k + 1;
							XXsubcontour1[k] = XXsinglecontour[n];
							YYsubcontour1[k] = YYsinglecontour[n];
						}
						// chiude su cut1_pos						
						lineTo(XXsinglecontour[cut1_pos], YYsinglecontour[cut1_pos]);
						nXXsubcontour1 = k+1;
						setForegroundColor(255,255,0);
						setForegroundColor(color);	
	
						// subcontour2 
						//c2 >>> START
						setColor(139,69,19);
						run("Line Width...", linewidth);	
						moveTo(XXsinglecontour[cut2_pos], YYsinglecontour[cut2_pos]);
						k = 0;						
						XXsubcontour2[k] = XXsinglecontour[cut2_pos];
						YYsubcontour2[k] = YYsinglecontour[cut2_pos];			
						for(n = cut2_pos; n < nXXsinglecontour; n++) 
						{
							lineTo(XXsinglecontour[n], YYsinglecontour[n]);
							k = k + 1;							
							XXsubcontour2[k] = XXsinglecontour[n];
							YYsubcontour2[k] = YYsinglecontour[n];							
						}
						// START >>> c1
						for(n = 0; n <= cut1_pos; n++) 
						{
							lineTo(XXsinglecontour[n], YYsinglecontour[n]);
							k = k + 1;							
							XXsubcontour2[k] = XXsinglecontour[n];
							YYsubcontour2[k] = YYsinglecontour[n];	
						}
						// chiude su cut2_pos
						lineTo(XXsinglecontour[cut2_pos], YYsinglecontour[cut2_pos]);
						nXXsubcontour2 = k+1;						
						setForegroundColor(255,255,0);
						setForegroundColor(color);	
					}

					if (cut1_pos > cut2_pos) // the start point is from c1 to c2 
					{
						// subcontour1 
						// c1 >>> START
						setColor(75,0,130);
						run("Line Width...", linewidth);	
						moveTo(XXsinglecontour[cut1_pos], YYsinglecontour[cut1_pos]);
						k = 0;
						XXsubcontour1[k] = XXsinglecontour[cut1_pos];
						YYsubcontour1[k] = YYsinglecontour[cut1_pos];
						for(n = cut1_pos; n < nXXsinglecontour; n++) 
						{	
							lineTo(XXsinglecontour[n], YYsinglecontour[n]);
							k = k + 1;
							XXsubcontour1[k] = XXsinglecontour[n];
							YYsubcontour1[k] = YYsinglecontour[n];
						}
						// START >>> c2
						for(n = 0; n <= cut2_pos; n++) 
						{
							lineTo(XXsinglecontour[n], YYsinglecontour[n]);
							k = k + 1;
							XXsubcontour1[k] = XXsinglecontour[n];
							YYsubcontour1[k] = YYsinglecontour[n];						
						}
						// chiude su cut1_pos
						lineTo(XXsinglecontour[cut1_pos], YYsinglecontour[cut1_pos]);
						nXXsubcontour1 = k+1;							
	
						// subcontour2 
						// c2 >>> c1
						setColor(139,69,19);
						run("Line Width...", linewidth);	
						moveTo(XXsinglecontour[cut2_pos], YYsinglecontour[cut2_pos]);
						k = 0;
						XXsubcontour2[k] = XXsinglecontour[cut2_pos];
						YYsubcontour2[k] = YYsinglecontour[cut2_pos];			
						for(n = cut2_pos; n <= cut1_pos; n++) 
						{
							lineTo(XXsinglecontour[n], YYsinglecontour[n]);
							k = k + 1;							
							XXsubcontour2[k] = XXsinglecontour[n];
							YYsubcontour2[k] = YYsinglecontour[n];							
						}
						// chiude su cut2_pos
						lineTo(XXsinglecontour[cut2_pos], YYsinglecontour[cut2_pos]);
						nXXsubcontour2 = k+1;							
						setForegroundColor(255,255,0);
						setForegroundColor(color);							
					}
				}
				run("Select None");
			}
			stringa = getString("set the prefix to save the cut contours (ex: 'cut' for cut1.txt and cut2.txt","cut");

			makeSelection("freehand", XXsubcontour1, YYsubcontour1, nXXsubcontour1);
			new_filename = folder + filename_noextension + " - subcontour " + stringa + toString(1) +".txt";
			saveAs("XY Coordinates", new_filename);
			
			makeSelection("freehand", XXsubcontour2, YYsubcontour2, nXXsubcontour2);
			new_filename = folder + filename_noextension + " - subcontour " + stringa + toString(2) +".txt";
			saveAs("XY Coordinates", new_filename);
		}

	} while (D != "back to the main menu")	
}
	
function do_threshold()
{	
	/*
	de_bug = 1;
	run("Close All");
	open("D:\\GD Docs\\ImageJ Archives\\GD_Immagini e Dati EFA\\Vite_@L1404D-c New\\L1404D-c.jpg");
	LT = "11";
	run("8-bit");
	run("Set Scale...", "distance=1 known=1 pixel=NaN unit=pixel global");		
	imORIGINAL = getImageID();
	getDimensions(width, height, channels, slices, frames);
	folder = getInfo("image.directory");
	filename = getInfo("image.filename");
	filename_noextension = substring(filename, 0, lengthOf(filename)-4);
	filename_extension = substring(filename, lengthOf(filename)-3, lengthOf(filename));
	*/
	
	if (LT=="00" || LT=="01") // in both cases, without OL
	{
		clear_Roi_manager();
		selectImage(imORIGINAL);
		run("Duplicate...", " ");
		run("Auto Threshold", "method=Default");
		
		if (LT == "00")
		{
			imSOGLIA = getImageID();
			risp = getBoolean("OK?");
			if(risp == 0)
			{
				selectImage(imSOGLIA);	
				close();
			}
			if(risp == 1)
			{
				new_filename = folder + filename_noextension + " -mask.tif";
				if (de_bug == 1) print(new_filename);
				saveAs("Tiff", new_filename);
				run("Clear Results");	
				run("Set Measurements...", "centroid redirect=None decimal=3");
				run("Measure");
				centrX = getResult("X", 0);
				centrY = getResult("Y", 0);
				// run("Invert");
				setTool("wand");
				doWand(centrX, centrY);
				if (de_bug == 1) print("centrX=" + centrX + "   centrY=" + centrY);
				waitForUser("if the red contour is not shown or is misplaced, make it now using the 'magic wand' and then click on this window");
				new_filename = folder + filename_noextension + " -contour.txt";
				saveAs("XY Coordinates", new_filename);
				setTool("hand");
			}
		}
		
		if (LT == "01")
		{
			imSOGLIA = getImageID();
			risp = getBoolean("OK?");
			if(risp == 0)
			{
				selectImage(imSOGLIA);	
				close();
			}
			if(risp == 1)
			{
				new_filename = folder + filename_noextension + " -multi-mask.tif";
				if (de_bug == 1) print(new_filename);
				imMULTIMASK = getImageID();
				saveAs("Tiff", new_filename);
				run("Clear Results");	
				waitForUser("Saved as multi-mask.tif.\n To get the leaf outline select the 'Multiple contour acquisition' from the main menu.");
			}
		}		
	}
		
	if (LT=="11" || LT=="10")  // in both cases, with OL
	{	

		items = newArray(2);
		Dialog.create("Thresholding");
		items[0] = "MaxEntropy";
		items[1] = "Yen";	
		Dialog.addRadioButtonGroup("Method", items, 2, 1, "Yen");
		Dialog.show();
		ThreshMethod = Dialog.getRadioButton();
	
		if (isOpen("Log")) 
		{ selectWindow("Log");
			run("Close");
		}
		selectImage(imORIGINAL);	
		run("Duplicate...", " ");
		imTEMP = getImageID();
		if (ThreshMethod == "Yen")
		{
			run("Auto Threshold", "method=Yen white show");
			first_threshold = parseFloat(substring(getInfo("log"),4));
		}
		if (ThreshMethod == "MaxEntropy") 
		{
			run("Auto Threshold", "method=MaxEntropy white show");
			first_threshold = parseFloat(substring(getInfo("log"),11));
		}
		selectImage(imTEMP);
		run("Close");

		if (isOpen("Log")) 
		{ selectWindow("Log");
			run("Close");
		}
		selectImage(imORIGINAL);
		run("Duplicate...", " ");			
		run("Auto Threshold", "method=Huang white show");
		imHUANG = getImageID();
		second_threshold = parseFloat(substring(getInfo("log"),6));
		selectImage(imHUANG);
		run("Close");		

		if(de_bug == 1) 		
		{
			print("first_threshold: ", first_threshold);
			print("second_threshold: ", second_threshold);
			// waitForUser("check thresholds");
		}
		
		/*
				  nine images combining ranges of the first and second thrashold
				     
					                                  second threshold
					                                  x     x       x
					                               -SRST    1    +SRST  
					                             _______________________  
					                    x -SRFT  |    1      4       7
					                             |
					 first threshold    x     1  |    2      5       8  
					                             |      
					                    x +SRFT  |    3      6       9 
	
		*/
		
		// first panel
		deltas1 = first_threshold * SRFT;
		deltas2 = second_threshold * SRST;		
		imageOpz = newArray(10);
		
		setBatchMode("hide");			
		for(q = 1; q <= 3; q++)
		{	
			s1 = first_threshold - 2 * deltas1 + q * deltas1;
			for(h = 1; h <= 3; h++)
			{
				s2 = second_threshold - 2 * deltas2 + h * deltas2;
				selectImage(imORIGINAL);
				run("Duplicate...", " ");
				imTEMP1 = getImageID();
				setThreshold(0, s1);
				run("Convert to Mask"); //waitForUser("1");
				run("Invert");
				
				selectImage(imORIGINAL);
				run("Duplicate...", " ");
				imTEMP2 = getImageID();
				setThreshold(0, s2);
				run("Convert to Mask"); //waitForUser("2");
				
				imageCalculator("XOR create", imTEMP1, imTEMP2);
				run("Invert LUT");
				//waitForUser("XOR");
				if(q == 1 && h == 1) imageOpz[1] = getImageID(); 
				if(q == 1 && h == 2) imageOpz[2] = getImageID();
				if(q == 1 && h == 3) imageOpz[3] = getImageID();						
				if(q == 2 && h == 1) imageOpz[4] = getImageID();						
				if(q == 2 && h == 2) imageOpz[5] = getImageID();						
				if(q == 2 && h == 3) imageOpz[6] = getImageID();					
				if(q == 3 && h == 1) imageOpz[7] = getImageID();						
				if(q == 3 && h == 2) imageOpz[8] = getImageID();						
				if(q == 3 && h == 3) imageOpz[9] = getImageID();
				s1 = round(s1); s2 = round(s2); 	
				stringa = "n=" + toString((q-1)*3+h) + ": "+ toString(s1) + "-" + toString(s2);
				rename(stringa);					
				run("Set... ", "zoom=75 x=0 y=0");
				selectImage(imTEMP1); 
				close();
				selectImage(imTEMP2); 
				close();
			}
		}
		setBatchMode("exit and display");
		
		//run("Tile");
		//de_bug = 1;
		//un("Close All");
		//open("D:\\GD Docs\\ImageJ Archives\\GD_Immagini e Dati EFA\\Vite_@L1404D-c New\\L1404D-c.jpg");
		//XXX = getImageID();
		//getDimensions(width, height, channels, slices, frames);
		zoom = getZoom();
		nI = 3; // number of images in the panel
		sW = screenWidth() - (nI * 24);
		if (de_bug == 1) 	print("screenWidth =", screenWidth);
		sH = screenHeight() - (nI * 62) - 54;
		if (de_bug == 1) 	print("screenHeight =", screenHeight);
		im_zoomW = (sW/3)/(width);	
		if (de_bug == 1) 	print(im_zoomW);
		im_zoomH = (sH/3)/(height);
		if (de_bug == 1) 	print(im_zoomH);	
		im_zoomW100 = round(im_zoomW *100);
		im_zoomH100 = round(im_zoomH *100);
		if(im_zoomW <= im_zoomH) im_zoom100 = im_zoomW100;
		if(im_zoomW >  im_zoomH) im_zoom100 = im_zoomH100;
		// x=... y=... are centers, they serve only if the zoom shows only a portion ofthe image
		im_zoom_string = "zoom=" + toString(im_zoom100, 0) + " x=0 y=0";
		if (de_bug == 1) print(im_zoom_string);
		
		z=0;	
		w=1;
		for (y=1; y<=9; y++)
		{
			z++;
			if(z>3) 
			{
				z = 1;
				w++;
			}
			selectImage(imageOpz[y]);
			
			// run("Make Binary"); // to remove small white dots from the mask
			// run("Close-");	
			// imageOpz[y] = getImageID();
			run("Set... ", im_zoom_string);
			lx = (z-1) * ((width  * im_zoom100 / 100) + 24);
			ly = (w-1) * ((height * im_zoom100 / 100) + 62);
			setLocation(lx, ly);
		}
		
		showMessage("After OK, select the best mask");		
		esce_dal_loop = 0;
		setTool("hand");
		while (esce_dal_loop == 0) 
		{
			getCursorLoc(x, y, z, flags);
			if (flags&leftButton!=0)
			{	im = getImageID();
				for(p = 1; p <= 9; p++)
				{ 
					if(im == imageOpz[p]) // p is the index of the selected image
					{	imMULTIMASK = im;
						for(z = 1; z < p; z++)
						{
							selectImage(imageOpz[z]);
							close();
							imageOpz[z] = 999;
						}
						for(z = p + 1; z <= 9; z++)
						{
							selectImage(imageOpz[z]);
							close();
							imageOpz[z] = 999;
						}
						esce_dal_loop = 1; 
					}
				}
			}
		}
		
		selectImage(imORIGINAL);
		run("View 100%");
		run("Scale to Fit");
		setLocation(30,30);
		selectImage(imMULTIMASK);
		// save
		new_filename = folder + filename_noextension + " -multi-mask.tif";
		saveAs("Tiff", new_filename);	
		run("View 100%");
		run("Scale to Fit");
		setLocation(1,1);
	}
}
			
function take_a_contour()
{	
	if (stringa_t == "1")
	{
		stringa_t =  "The magic wand is enabled. After OK, select the segmented regions \n";
		stringa_t += "one at the time, to achieve the contour coordinates.\n";
		stringa_t += "The order is not relevant, except that the leaf border must be selected last. \n";
		stringa_t += "At each step you will be asked whether to save (= accept) or not the contour.";
		waitForUser(stringa_t);
	}
	selectImage(imMULTIMASK);			
	run("Select None");
	setTool("wand");
	if (de_bug == 1) print("ok wand");
	x = 0; y = 0;
	while(x == 0 && y == 0)
	{
		getSelectionBounds(x, y, w, h);	
		if (de_bug == 1) print("Roi:   x=", x, "   y=", y);								
	}
	risp = getBoolean("to be saved?");
	if(risp == 0)
	{
		selectImage(imMULTIMASK);	
		run("Select None");
	}
	if(risp == 1)
	{
		selectImage(imMULTIMASK);	
		roiManager("Add");
		n_contour++;
		new_filename = folder + filename_noextension + " -contour " + toString(n_contour) + ".txt";
		saveAs("XY Coordinates", new_filename);
		run("Set...", "value=150");
		run("Select None");
	}
	risp = getBoolean("one more contour?");
	if(risp == 1) add_contour = "yes";
	else 
	{
		add_contour = "no";
		stringa_c = "0";
	}
}
			
function show_all_contours()
{	
	n_saved_contours = 0;	
	run("RGB Color");	
	
	for(j = 1; j <= 100; j++)
	{
		new_filename = folder + filename_noextension + " -contour " + toString(j) + ".txt";
		file_esiste = File.exists(new_filename);
		if (file_esiste == 1) n_saved_contours++;
	}
	for(j = 1; j <= n_saved_contours; j++)
	{
		// Read all txt files which contain the x and y coordinates
		// previously obtained with the command SaveAs XY Coordinates
		new_filename = folder + filename_noextension + " -contour " + toString(j) + ".txt";
		string = File.openAsString(new_filename);
		lines = split(string, "\t\n");
		n_lines = lengthOf(lines);
		n_coord = n_lines/2;
		xcoord = newArray(n_coord+1);
		ycoord = newArray(n_coord+1);
		z = 0;
		sum = 0;
		for(n = 0; n < n_lines; n+=2) 
		// the [z] index of contours is base 1
		// the element [0] has the number of coordinates
		{
			z++;
			xcoord[z] = lines[n];
			ycoord[z] = lines[n+1];
		}
		xcoord[0] = z;
		ycoord[0] = z;
		
		// draw the contour
		color = getValue("color.foreground");
		if (de_bug == 1) print(color);
		setColor(255,0,0);
		setForegroundColor(255, 0, 0);
		run("Colors...", "foreground=red background=white selection=red");
		run("Line Width...", "line=3");
		moveTo(xcoord[1], ycoord[1]);
		for (i = 2; i <= xcoord[0]; i++) 
		{
			lineTo(xcoord[i], ycoord[i]);
		}
		// to close the contour
		lineTo(xcoord[1], ycoord[1]);
		setForegroundColor(color);
	}
	risp = getBoolean("image to be saved?");
	if(risp == 1)
	{
		new_filename = folder + filename_noextension + " -contours.tif";
		saveAs("Tiff", new_filename);	
	}
}
	
function join_all_contours()
{
	run("Close All");
	n_saved_contours = 0;
	new_filename = folder + filename_noextension + "." + filename_extension;
	open(new_filename);
	zoom = getZoom();
	run("8-bit");	// to make a gray image but that can be colored
	run("RGB Color");	
	imSET_POINTS = getImageID();
	rename("image to set cross-touch points");	
	setOption("DisablePopupMenu", true);	
	run("Duplicate...", " ");
	imJOINED_CONTOURS = getImageID();	
	run("Set... ", "zoom=25 x=0 y=0");
	rename("image to check contour joining");
		
	selectImage(imSET_POINTS);		
	for(j = 1; j <= 100; j++)
	{
		new_filename = folder + filename_noextension + " -contour " + toString(j) + ".txt";
		file_esiste = File.exists(new_filename);
		if (file_esiste == 1) n_saved_contours++;
	}
	for(j = 1; j <= n_saved_contours; j++)
	{
		// Read all txt files which contain the x and y coordinates
		// previously obtained with the command SaveAs XY Coordinates
		new_filename = folder + filename_noextension + " -contour " + toString(j) + ".txt";
		string = File.openAsString(new_filename);
		lines = split(string, "\t\n");
		n_lines = lengthOf(lines);
		n_coord = n_lines/2;
		xcoord = newArray(n_coord+1);
		ycoord = newArray(n_coord+1);
		z = 0;
		for(n = 0; n < n_lines; n+=2) 
		// the [z] index of contours is base 1
		// the element [0] has the number of coordinates
		{
			z++;
			xcoord[z] = lines[n];
			ycoord[z] = lines[n+1];
		}
		xcoord[0] = z;
		ycoord[0] = z;

		// draw the contour
		color = getValue("color.foreground");
		if (de_bug == 1) print(color);
		setColor(0,255,0);
		setForegroundColor(0, 255, 0);
		run("Colors...", "foreground=green background=white selection=red");
		run("Line Width...", "line=3");	
		moveTo(xcoord[1], ycoord[1]);
		for (i = 2; i <= xcoord[0]; i++) 
		{
			//if(i < 15) waitForUser("  "); // to stop the drawing
			lineTo(xcoord[i], ycoord[i]);
			//updateDisplay();
		}
		// to close the contour
		lineTo(xcoord[1], ycoord[1]);
		setForegroundColor(color);
	}
	// ImageJ doesn't support 2D arrays. To obviate, I create the two long arrays XX and YY with 
	// a number of elements given by: MaxCoord x the number of arrays  
	// supposing that the each contour is not longer than MaxCoord. 
	// Now MaxCoord is set to 8000 coordinates. 
	// This means that each contour has no more than 8000 coordinates.
	// The elements of each n_th array will be indexed  
	// from (1 + (MaxCoord x (n-1))... to ...MaxCoord + (MaxCoord x (n-1))
	// For example, for 5 contours, having MaxCoord = 8000,
	// the indices of the 5 arrays will be 
	// 1-8000, 8001-16000, 16001-24000, 24001-32000, 32001-40000.
	// For es. the 64_th x,y coordinates of the n_th array will be indexed as 
	// XX[64 + MaxCoord * (n-1)]  and  YY[64 + MaxCoord * (n-1)]
	
	// Note that: one array = one contour
	
	XX = newArray(MaxCoord * n_saved_contours + 1); 
	YY = newArray(MaxCoord * n_saved_contours + 1);

	nXX = newArray(n_saved_contours + 1);
	nYY = newArray(n_saved_contours + 1);
	// If the q.th array contains 300 elements
	// nXX[q] = 300 and nYY[q] = 300;	
	
	// Reads again the files and stores data in arrays
	for(j = 1; j <= n_saved_contours; j++)
	{
		new_filename = folder + filename_noextension + " -contour " + toString(j) + ".txt";
		string = File.openAsString(new_filename);
		lines = split(string, "\t\n");
		n_lines = lengthOf(lines);
		z = 0;
		for(n = 0; n < n_lines; n+=2) 
		{
			z++;
			XX[z + MaxCoord * (j-1)] = lines[n];
			YY[z + MaxCoord * (j-1)] = lines[n+1];
		}
		nXX[j] = z;
		nYY[j] = z;
	}
	// draw contours
	// ... first as selections, adding labels 
	run("Colors...", "foreground=blue background=yellow selection=red");		
	for(j = 1; j <= n_saved_contours; j++)
	{ 
		xcoord=newArray(nXX[j]+1);
		ycoord=newArray(nXX[j]+1);
		for(n = 1; n <= nXX[j]; n++)
		{ 
			xcoord[n-1] = XX[n + MaxCoord * (j-1)];
			ycoord[n-1] = YY[n + MaxCoord * (j-1)];
		}
		makeSelection("freehand", xcoord, ycoord, nXX[j]);
		// waitForUser(" ");
		run("Set Measurements...", "centroid redirect=None decimal=3");
		run("Measure");
		centrX = getResult("X", 0);
		centrY = getResult("Y", 0);
		if (de_bug == 1) print(centrX);
		if (de_bug == 1) print(centrY);
		setFont("SansSerif", 25, " antialiased bold");
		setColor("red");
		stringa = toString(j);									
		Overlay.drawString(stringa, centrX-10, centrY+15, 0.0);
		Overlay.show();
		setForegroundColor(0, 0, 255);
		run("Draw", "slice");
		IJ.deleteRows(0, 0);
	}	 
	
	run("Select None");
	// waitForUser("    ");
	
	// ... then as lines
	run("Colors...", "foreground=black background=white selection=red");	
	run("Line Width...", "line=3");				
	for(j = 1; j <= n_saved_contours; j++)
	{
		moveTo(XX[1 + MaxCoord * (j-1)], YY[1 + MaxCoord * (j-1)]);
		for(n = 2; n <= nXX[j]; n++) 
		{
			lineTo(XX[n + MaxCoord * (j-1)], YY[n + MaxCoord * (j-1)]);
		}
		lineTo(XX[1 + MaxCoord * (j-1)], YY[1 + MaxCoord * (j-1)]);
	}
	setForegroundColor(color);
	// array per i confronti
	contour=newArray(n_saved_contours + 1);
	distance=newArray(n_saved_contours + 1);
	location=newArray(n_saved_contours + 1);	

	// here starts the big loop to join all contours
	contours_to_join = n_saved_contours;

	point_choice = newArray("locate cross point", "locate touch point", "abort & back to the main menu");

	while(contours_to_join > 1)
	{
		selectImage(imJOINED_CONTOURS);
		setLocation(1,1);	
		selectImage(imSET_POINTS);
		setLocation((zoom*width)+30,1);
		
		if(stringa_c == "0")
		{
			stringa =  "After OK, locate the cross and touch points on the large image on the right. \n";
			stringa += "The sequence (first cross or touch points) is not relevant.\n";
			stringa += "Joined contours will be shown in the small image on the left.\n";
			stringa += "The contour direction is indicated by the color sequence: red>green>blue).";
			waitForUser(stringa);	
			stringa_c = "1";
		}		
		
		dotSize = (zoom*width)/65;
		point_ok = 0;
		setTool("point");
			
		while(point_ok == 0) 
		{	
			Dialog.create(""); 
			Dialog.addRadioButtonGroup("1. Select the option, 2. Click OK, 3. Locate the point on the image", point_choice, 3, 1, point_choice[0]); Dialog.show();
			//Dialog.setLocation(300,400);
 			//Dialog.show(); 			
			D = Dialog.getRadioButton();
			
			if(D == "abort & back to the main menu") 
			{
				point_ok = 1;
				contours_to_join = 0;
			}
			
			if(D != "abort & back to the main menu")
			{
				// get the point 
				selectImage(imSET_POINTS);
				flags = 0;
				do
				{
					getCursorLoc(x, y, z, flags);
					if(flags == 16)  // left button
					{ 
						if(D == "locate cross point")
						{
							run("Point Tool...", "type=Hybrid color=Red size=Large label");
							point = "cross";					
							run("Colors...", "foreground=black background=white selection=red");		
						}
						if(D == "locate touch point")
						{
							run("Point Tool...", "type=Hybrid color=Blue size=Large label");
							point = "touch"; 
							run("Colors...", "foreground=black background=white selection=blue");			
						}
	
						xSelez = x; ySelez = y;
						risp = getBoolean("ok?");
						if(risp == 1) 
						{
							run("Select None");	
							point_ok = 1;
							if(D == "locate cross point")
							{
								setForegroundColor(255, 0, 0); //red
			      				makeOval(xSelez - dotSize/2, ySelez - dotSize/2, dotSize, dotSize);
			      				run("Fill");	
							}
							if(D == "locate touch point")
							{
								setForegroundColor(0, 0, 255); // blue
			      				makeOval(xSelez - dotSize/2, ySelez - dotSize/2, dotSize, dotSize);
			      				run("Fill");			
							}
						}
					}
				} while(flags != 16)
			}
		}

		if(D != "abort & back to the main menu")
		{
		
			run("Select None");
			if(point == "cross" && de_bug == 1) print("cross point selected  ", xSelez, ySelez);
			if(point == "touch" && de_bug == 1) print("touch point selected  ", xSelez, ySelez);		
			
			// esamino tutti i contorni
			for(j = 1; j <= n_saved_contours; j++)
			{
				// to join two contours, 
				// one of them extends updating nXX[j] = ...
				// the other one is deleted by setting nXX[j] = 0 
				if(nXX[j] != 0)
				{
					distmin = 10000000; 
					
					// Find the distance between each contour and the cross or touch point indicated 
					for(n = 1; n <= nXX[j]; n++) 
					{
						// to calculate the shortest distance it is not necessary the extract the square root
						// but consider that doing so the values will be much more big
						// for ex. a true distance of 32 pixel will get a pseudodistance of 1000!
						dist = (pow((XX[n + (MaxCoord * (j-1))] - xSelez),2) + pow((YY[n + (MaxCoord * (j-1))] - ySelez),2));
						if(dist < distmin) 
						{
							distmin = dist;
							pdistmin = n;
							// waitForUser("riga 808");
						}
					}
					distance[j] = distmin;
					location[j] = pdistmin;
				}
				if (de_bug == 1) print("contour ", j, "  -  distance ", distance[j], "   -   location ", location[j]);
			}
			
			// Find the the two contours closest to the point
			// contornA is the first closest
			distA = 5000; contornA = 0;
			for(j = 1; j <= n_saved_contours; j++)
			{			
				if(nXX[j] != 0)
				{
					if(distance[j] < distA)
					{
						distA = distance[j];
						contornA = j;
						locationA = location[j];
					}
				}
			}
			if(contornA == 0) 
			{
				if (de_bug == 1) print("first closest contour not found; distA =", distA);
				exit("contour A not found - fatal error - macro aborted"); ///////////////////////////////////
			}
			if (de_bug == 1) print("primo contour =", contornA);
	
			// contornB is the second closest
			distB = 5000; contornB = 0;
			for(j = 1; j <= n_saved_contours; j++)
			{			
				if((nXX[j] != 0) && (j != contornA))
				{
					if(distance[j] < distB)
					{
						distB = distance[j];
						contornB = j;
						locationB = location[j];
					}
				}
			}
			if(contornB == 0) 
			{
				if (de_bug == 1) print("second closest contour not found; distB =", distB);				
				exit("contour B not found - fatal error - macro aborted");  
			}
			if (de_bug == 1) print("secondo contour =", contornB);
			
			// once the contours A and B have been identified as the closests contours to the cross or touch point indicated,						
			// in A and B, two quasi-adjacent points (5 pre- and 5 post-, in the direction of the array)  
			// near to the closests point of A and B to the point 
	
			// xA1,yA1 e xA2,yA2 
			xA1 = parseFloat(XX[(locationA - 5) + MaxCoord * (contornA - 1)]);
			yA1 = parseFloat(YY[(locationA - 5) + MaxCoord * (contornA - 1)]);
			xA2 = parseFloat(XX[(locationA + 5) + MaxCoord * (contornA - 1)]);
			yA2 = parseFloat(YY[(locationA + 5) + MaxCoord * (contornA - 1)]);
			
			// xB1,yB1 e xB2,yB2 
			xB1 = parseFloat(XX[(locationB - 5) + MaxCoord * (contornB - 1)]);
			yB1 = parseFloat(YY[(locationB - 5) + MaxCoord * (contornB - 1)]);			
			xB2 = parseFloat(XX[(locationB + 5) + MaxCoord * (contornB - 1)]);
			yB2 = parseFloat(YY[(locationB + 5) + MaxCoord * (contornB - 1)]);	
	
			// to join the two contours...
	
			// consider the segment S1 between A1 and B2
			// coordinates
			xS1p1 = xA1; 
			yS1p1 = yA1;
			xS1p2 = xB2;
			yS1p2 = yB2;
			// range
			xS1min = minOf(xS1p1, xS1p2);
			yS1min = minOf(yS1p1, yS1p2);
			xS1max = maxOf(xS1p1, xS1p2);
			yS1max = maxOf(yS1p1, yS1p2);
			slopeS1 = (yS1p1 - yS1p2)/(xS1p1 - xS1p2);
			constS1 = (yS1p1 + yS1p2)/2 - slopeS1 * (xS1p1 + xS1p2)/2;
						
			// consider the segment S2 between A2 and B1
			// coordinates
			xS2p1 = xA2; 
			yS2p1 = yA2;
			xS2p2 = xB1;
			yS2p2 = yB1;
			// range
			xS2min = minOf(xS2p1, xS2p2);
			yS2min = minOf(yS2p1, yS2p2);
			xS2max = maxOf(xS2p1, xS2p2);
			yS2max = maxOf(yS2p1, yS2p2);			
			slopeS2 = (yS2p1 - yS2p2)/(xS2p1 - xS2p2);
			constS2 = (yS2p1 + yS2p2)/2 - slopeS2 * (xS2p1 + xS2p2)/2;
						
			// calculate the intersection between the two segments
			// x_inters, y_inters
			x_inters = (constS1 - constS2)/(slopeS2 - slopeS1);
			y_inters = constS1 + slopeS1 * x_inters;
	
			// if there is intersection 
			// contour A is open in A0 
			// and continues in contour B from punto B0, B+1, B+2,... ut to go back to B0					
			// and then to continue to A0, A+1, A+2,... up to close again in A0
			// contour B will be deleted by setting nXX[B] = 0
			 
			// otherwise, if there is no intersection
			// contour A is open in A0 
			// il contour A si spezza in A0 
			// and continues in contour B from punto B0, B-1, B-2,... ut to go back to B0				
			// per riprendere con A0, A+1, A+2,... sino a tornare su A0
			// il contour B sarà eliminato con nXX[B] = 0 
	
			// evaluates if there is intersection
			if(x_inters >= xS1min && x_inters <= xS1max &&
			   x_inters >= xS2min && x_inters <= xS2max &&
			   y_inters >= yS1min && y_inters <= yS1max &&
			   y_inters >= yS2min && y_inters <= yS2max) intersection = "yes";
			else intersection = "no";  
			
			/////////////////////////////////////////////////////////////////////////////// start linking
			
			if (point == "cross" && intersection =="yes") // IF THERE IS INTERSECTION AND THE POINT IS A CROSS POINT
			{ 
				t = 0;
				for(w = 1; w <= locationA; w++)
				{
					// adds to the new contour 'joined[]' the coordinates of A
					// from  coordinate 1 up to the 'locationA' coordinate 
					// up to the last coordinate of A, in the forward direction
					t++; 
					joinedX[t] = XX[w + MaxCoord * (contornA - 1)];
					joinedY[t] = YY[w + MaxCoord * (contornA - 1)];
				}
				for(w = locationB; w <= nXX[contornB]; w++)
				{
					// adds to the new contour 'joined[]' the coordinates of B
					// from 'locationB' coordinate (the closest to the cross point) 
					// up to the last coordinate of B, in the forward direction
					t++;
					joinedX[t] = XX[w + MaxCoord * (contornB - 1)];
					joinedY[t] = YY[w + MaxCoord * (contornB - 1)];
				}
				for(w = 1; w <= locationB; w++)
				{
					// adds to the new contour 'joined[]' the coordinates of B
					// from  the last coordinate up to the 'locationB' coordinate
					// up to the last coordinate of A, in the forward direction
					// this closes the B countour
					t++;
					joinedX[t] = XX[w + MaxCoord * (contornB - 1)];
					joinedY[t] = YY[w + MaxCoord * (contornB - 1)];
				}
				for(w = locationA; w <= nXX[contornA]; w++)
				{
					// adds to the new contour 'joined[]' the coordinates of A
					// from the 'locationA' coordinate (the closest to the cross point)
					// up to the last coordinate of A, in the forward direction
					// this closes also the A contour
					t++; 
					joinedX[t] = XX[w + MaxCoord * (contornA - 1)];
					joinedY[t] = YY[w + MaxCoord * (contornA - 1)];
				}
				njoinedX = t; njoinedY = t;
			}				
	
			if (point == "cross" && intersection =="no") // IF THERE IS NO INTERSECTION AND THE POINT IS A CROSS POINT
			{ 
				t = 0;
				for(w = 1; w <= locationA; w++)
				{
					// adds to the new contour 'joined[]' the coordinates of A
					// from  coordinate 1 up to the 'locationA' coordinate
					// which is the point closest to the crosspoint, in the forward direction				
					t++; 
					joinedX[t] = XX[w + MaxCoord * (contornA - 1)];
					joinedY[t] = YY[w + MaxCoord * (contornA - 1)];
				}
				for(w = locationB; w >= 1; w--)
				{
					// adds to the new contour 'joined[]' the coordinates of B
					// from locationB which is the point closest to the crosspoint 
					// up to the first coordinate of B in the backward direction				
					t++;
					joinedX[t] = XX[w + MaxCoord * (contornB - 1)];
					joinedY[t] = YY[w + MaxCoord * (contornB - 1)];
				}
				for(w = nXX[contornB]; w >= locationB; w--)
				{
					// adds to the new contour 'joined[]' the coordinates of B
					// from  the last coordinate up to the 'locationB' coordinate
					// which is the point closest to the crosspoint in the backward direction		
					// this closes the B countour		
					t++;
					joinedX[t] = XX[w + MaxCoord * (contornB - 1)];
					joinedY[t] = YY[w + MaxCoord * (contornB - 1)];
				}
				for(w = locationA; w <= nXX[contornA]; w++)
				{
					// adds to the new contour 'joined[]' the coordinates of A
					// da locationA che è il punto più vicino al cross point
					// up to the last coordinate of A, in the forward direction
					// this closes the A countour												
					t++; 
					joinedX[t] = XX[w + MaxCoord * (contornA - 1)];
					joinedY[t] = YY[w + MaxCoord * (contornA - 1)];
				}
				njoinedX = t; njoinedY = t;
			}
	
			if (point == "touch" && intersection =="no") // IF THERE IS INTERSECTION AND THE POINT IS A TOUCHING POINT
			{ 
				t = 0;
				for(w = 1; w <= locationA; w++)
				{
					// adds to the new contour 'joined[]' the coordinates of A
					// from  coordinate 1 up to the 'locationA' coordinate
					// which is the point closest to the crosspoint in the forward direction
					t++; 
					joinedX[t] = XX[w + MaxCoord * (contornA - 1)];
					joinedY[t] = YY[w + MaxCoord * (contornA - 1)];
				}
				for(w = locationB; w <= nXX[contornB]; w++)
				{
					// adds to the new contour 'joined[]' the coordinates of B
					// da locationB which is the point closest to the crosspoint
					// up to the last coordinate of B in the forward direction
					t++;
					joinedX[t] = XX[w + MaxCoord * (contornB - 1)];
					joinedY[t] = YY[w + MaxCoord * (contornB - 1)];
				}
				for(w = 1; w <= locationB; w++)
				{
					// adds to the new contour 'joined[]' the coordinates of A
					// from  the last coordinate up to the 'locationB' coordinate
					// which is the point closest to the crosspoint in the forward direction
					// this closes the B countour
					t++;
					joinedX[t] = XX[w + MaxCoord * (contornB - 1)];
					joinedY[t] = YY[w + MaxCoord * (contornB - 1)];
				}
				for(w = locationA; w <= nXX[contornA]; w++)
				{
					// adds to the new contour 'joined[]' the coordinates of A
					// da locationA che è il punto più vicino al cross point
					// up to the last coordinate of A, in the forward direction
					// this closes the A countour								
					t++; 
					joinedX[t] = XX[w + MaxCoord * (contornA - 1)];
					joinedY[t] = YY[w + MaxCoord * (contornA - 1)];
				}
				njoinedX = t; njoinedY = t;
			}				
	
			if (point == "touch" && intersection =="yes") // IF THERE IS NO INTERSECTION AND THE POINT IS A TOUCHING POINT
			{ 
				t = 0;
				for(w = 1; w <= locationA; w++)
				{
					// adds to the new contour 'joined[]' the coordinates of A
					// from  coordinate 1 up to the 'locationA' coordinate
					// which is the point closest to the crosspoint in the forward direction				
					t++; 
					joinedX[t] = XX[w + MaxCoord * (contornA - 1)];
					joinedY[t] = YY[w + MaxCoord * (contornA - 1)];
				}
				for(w = locationB; w >= 1; w--)
				{
					// adds to the new contour 'joined[]' the coordinates of B
					// da locationB which is the point closest to the crosspoint
					// up to the first coordinate of B in the backward direction					
					t++;
					joinedX[t] = XX[w + MaxCoord * (contornB - 1)];
					joinedY[t] = YY[w + MaxCoord * (contornB - 1)];
				}
				for(w = nXX[contornB]; w >= locationB; w--)
				{
					// adds to the new contour 'joined[]' the coordinates of B
					// from  the last coordinate up to the 'locationB' coordinate	
					// which is the point closest to the crosspoint in the backward direction		
					// this closes the B countour				
					t++;
					joinedX[t] = XX[w + MaxCoord * (contornB - 1)];
					joinedY[t] = YY[w + MaxCoord * (contornB - 1)];
				}
				for(w = locationA; w <= nXX[contornA]; w++)
				{
					// adds to the new contour 'joined[]' the coordinates of A
					// da locationA which is the point closest to the crosspoint
					// up to the last coordinate of A, in the forward direction
					// this closes the A countour												
					t++; 
					joinedX[t] = XX[w + MaxCoord * (contornA - 1)];
					joinedY[t] = YY[w + MaxCoord * (contornA - 1)];
				}
				njoinedX = t; njoinedY = t;
			}
	
			// copies joinedX[] and joinedY[] to XX[] and YY[]///////////////////////////////////////////////////
	
			for(h = 1; h <= njoinedX; h++)
			{
				XX[h + MaxCoord * (contornA - 1)] = joinedX[h];
				YY[h + MaxCoord * (contornA - 1)] = joinedY[h];
			}
			nXX[contornA] = njoinedX;
			nYY[contornA] = njoinedY;
			nXX[contornB] = 0;
			nYY[contornB] = 0;
			contours_to_join--;
	
			//////////////////////////////////////////////////////////////////////// end linking
			
			// draw the joined contours
			selectImage(imJOINED_CONTOURS);
			run("Select None");		
			color = getValue("color.foreground");
			if (de_bug == 1) print(color);
			setColor(255, 0, 0);
			setForegroundColor(255, 0, 0);
			run("Colors...", "foreground=white background=white selection=red");
			run("Line Width...", "line=3");				
			moveTo(XX[1 + MaxCoord * (contornA - 1)], YY[1 + MaxCoord * (contornA - 1)]);
	
			u = 0;		
			setColor(0, 0, 255);
			for(n = 2; n <= nXX[contornA]; n++) 
			{
				u++;
				if(u == step) setColor(255, 0, 0);
				if(u == (step*2)) setColor(0, 255, 0);
				if(u == (step*3))
				{
					setColor(0, 0, 255);
					u = 0;		
				}
				lineTo(XX[n + MaxCoord * (contornA - 1)], YY[n + MaxCoord * (contornA - 1)]);
			}
			lineTo(XX[1 + MaxCoord * (contornA - 1)], YY[1 + MaxCoord * (contornA - 1)]);
			setForegroundColor(color);
			// waitForUser("");
	
			// selection to be saved as coordinates
			run("Colors...", "foreground=blue background=yellow selection=red");		
			xcoord=newArray(nXX[contornA]+1);
			ycoord=newArray(nXX[contornA]+1);
			for(n = 1; n <= nXX[contornA]; n++)
			{ 
				xcoord[n-1] = XX[n + MaxCoord * (contornA-1)];
				ycoord[n-1] = YY[n + MaxCoord * (contornA-1)];
			}
			makeSelection("freehand", xcoord, ycoord, nXX[contornA]);
			new_filename = folder + filename_noextension + " -joined_contours.txt";
			saveAs("XY Coordinates", new_filename);
			setTool("hand");		
			
			new_filename = folder + filename_noextension + " -joined_contours.tif";
			if (de_bug == 1) print(new_filename);
			saveAs("Tiff", new_filename);	
			// waitForUser(" ");
		}
	}
	
	waitForUser("  ","all countours have been joined!");
	selectImage(imJOINED_CONTOURS);
	close();
	selectImage(imSET_POINTS);
	close();
	// restore the original image
	new_filename = folder + filename_noextension + "." + filename_extension;
	open(new_filename);
	run("8-bit");
	run("Set Scale...", "distance=1 known=1 pixel=NaN unit=pixel global");		
	imORIGINAL = getImageID();

	// plot the joined contours again 
	color = getValue("color.foreground");
	setColor(0, 0, 0);
	setForegroundColor(0, 0, 0);
	run("Line Width...", "line=2");				
	moveTo(XX[1 + MaxCoord * (contornA - 1)], YY[1 + MaxCoord * (contornA - 1)]);
	for(n = 2; n <= nXX[contornA]; n++) 
	{
		lineTo(XX[n + MaxCoord * (contornA - 1)], YY[n + MaxCoord * (contornA - 1)]);
	}
	lineTo(XX[1 + MaxCoord * (contornA - 1)], YY[1 + MaxCoord * (contornA - 1)]);
	setForegroundColor(color);
	waitForUser("  ","back to the main menu");
}

function delete_all_contours()
{
	for(j = 1; j <= 100; j++)
	{
		new_filename = folder + filename_noextension + " -contour " + toString(j) + ".txt";
		file_esiste = File.exists(new_filename);
		if (file_esiste == 1) 
		{
			h = File.delete(new_filename);
			if(h != 1) exit("error in deleting contours");
		}
	}
	n_contour = 0;				
}

function numero_progressivo()
{
	s = getTime();
	k = d2s(s,0);
	if (de_bug == 1) print(k);
	id = toString(k,0);
	return id;
}

function clear_Roi_manager()
{
	n = roiManager("count");
	// print(n);
	if(n > 0) 
	{
		for(j = n-1; j >=0; j--) 
		{
			roiManager("select", j);
			roiManager("Delete");
		}
	}
}

function create_dialog(stringa)
{
	if (de_bug == 1) print(stringa);
	def = "";
	lines = split(stringa, ",");
	n_lines = lengthOf(lines);
	items = newArray(n_lines);
	p=-1;
	for(j = 0; j<n_lines; j++) 
	{
		h = lines[j];
		if (de_bug == 1) print("j =", j,"     h =", h);
		for(k=0; k<n_buttons; k++)
		{	
			if(h == code[k])
			{
				p++;
				items[p] = choice[k];
			}
			if(lengthOf(def) < 1) def = items[p]; // set as default the first option
		}
	}
	scelte = newArray(p);
	D = " ";
	while(lengthOf(D) < 3)
	{		
		Dialog.create(""); Dialog.addRadioButtonGroup("Menù", items, lengthOf(items), 1, def); Dialog.show();
		D = Dialog.getRadioButton();
		if (de_bug == 1) print("D = ", D, "   lengthOf(D) =", lengthOf(D));
	}

	for(j=0; j<n_buttons; j++)
	{
		if(D == choice[j]) 
		{
			if (de_bug == 1) print("radial button selected =", j);
			if (de_bug == 1) print("code[j]  =", code[j]);
			return code[j];
		}
	}
}

function equispac(array1X, array1Y, NumOrigPoints, NumEquiPoints) //===================================================================
{
	RI = newArray(128); NI = newArray(128);
	G = newArray(maxpoints); H = newArray(maxpoints); X = newArray(maxpoints); Y = newArray(maxpoints);
	
	if (de_bug == 1) print("N° of original coordinates: " + toString(NumOrigPoints));
	if (de_bug == 1) print("N° of equispaced coordinates: " + toString(NumEquiPoints));

	// X e Y are base 1
	// array1X e array1Y - come from ROI and are therefore base 0
	for (i = 1; i <= NumOrigPoints; i++)
	{
		// base 1
		X[i]=array1X[i-1];
		Y[i]=array1Y[i-1];
	}

	// to close the contour
	// even if X and Y are base 1, the elements [0] are temporarily set equal to the last element
	X[0]=X[NumOrigPoints];
	Y[0]=X[NumOrigPoints];	
	
	rm = 0; lm = 0; t=0;
	
	G[0] = NumEquiPoints;	
	RI[0] = 0;
	NI[0] = 0;

	t = perimeter(X,Y, NumOrigPoints, 1);
	if (de_bug == 1) print("perimeter: " + toString(t));
	
	rri = t/NumEquiPoints*1.3;
	rr = 0;
	flag = 0;
	
	while (flag != 1)
	{
		k = 1;
		G[1] = X[1];
		H[1] = Y[1];
		sx = 0;
		sy = 0;
		i = 0;
		
		// set the virtual cursor in G[1] e H[1]
		for (j = 2; j < NumOrigPoints; j++)
		{
			i = i+1;
	 		sx = sx+X[j]*i;
			sy = sy+Y[j]*i;
			x1 = G[k];
			x2 = sx/((i*(i+1))/2);
			y1 = H[k];
			y2 = sy/((i*(i+1))/2);
			d = sqrt((x2-x1)*(x2-x1)+(y2-y1)*(y2-y1));
	 		if (d >=  rri)
	 		{ 
				k = k+1; 
				G[k] = rri/d*(x2-x1)+x1;
				H[k] = rri/d*(y2-y1)+y1;
				sx = 0;
				sy = 0;
				i = 0;
				j = j-1;
	 		}
		}
		
		d = sqrt((G[k]-X[1])*(G[k]-X[1])+(H[k]-Y[1])*(H[k]-Y[1]));

		while (d >= (rri*1.5))
		{
			x1 = G[k];
			x2 = X[1];
			y1 = H[k];
			y2 = Y[1];
	 		k = k+1;
			G[k] = rri/d*(x2-x1)+x1;
			H[k] = rri/d*(y2-y1)+y1;
			d = sqrt((G[k]-X[1])*(G[k]-X[1])+(H[k]-Y[1])*(H[k]-Y[1]));
		}
		
		if(d<rri*0.5) k = k-1;
		
		if(abs(k-NumEquiPoints)>1)
		{
			rr = rr+1;
			RI[rr] = rri;
			NI[rr] = k;
			if(rr == 1)
			{
				kn = k/NumEquiPoints;
				if (1 > kn) 
					rri = rri*(kn+kn/100);
				else
					rri = rri*(kn-kn/100);
			}
		 	else
			{  // regression 
	 			r1 = 0; r2 = 0; c1 = 0;	c2 = 0; cr = 0; n = 0;
				if (rr >= 5) 
					gg = rr-4;
				else
					gg = 1;
	
				for (j = gg; j <= rr; j++)
				{
		 			r1 = r1+RI[j];
					r2 = r2+RI[j]*RI[j];						// dependent variable: y - length 
					c1 = c1+NI[j];
					c2 = c2+NI[j]*NI[j];						// independent variable:	x - number
					cr = cr+RI[j]*NI[j];
					n = n+1;
				}
				
				xy = cr-(c1*r1/n);
				xx = c2-(c1*c1/n);				 					
		 		if (xx <=  0.0001)
		 		{
		 			kn = NI[rr]/NumEquiPoints;		
		 			random("seed", 48);					
					if (1 > kn)
			 			rri = rri*(kn+(kn/(3+random())));
					else
			 			rri = rri*(kn-(kn/(3+random())));
		 		}
				else
				{
			 		b = xy/xx;
					a = (r1-b*c1)/n;
					rri = a+b*NumEquiPoints;
				}
			}
		 	
		 	
	 	 	for(j = 1; j<= rr; j++)
			{
				if (de_bug == 1) print(NI[j], " segments of length", RI[j]);
				t = perimeter(G,H, k, 1);
				if (de_bug == 1) print("perimeter: " + toString(t));
			}
		
		}
		if (abs(k-NumEquiPoints) <= 1) 
		{
			flag = 1;  // exit the cycle
			if (de_bug == 1) print("k = ", k, "     -        NumEquiPoints = ", NumEquiPoints); 
		}
	}

	NumEquiPoints = k;
	
	// EQUI... base 0
	// G[] e H[] always base 1
	for (j = 0; j < NumEquiPoints; j++)
	{
		EQUI_ptsX[j] = round(G[j+1]);
		EQUI_ptsY[j] = round(H[j+1]);
	}
		

	if (de_bug == 1) print("final number of equally spaced coordinates: " + toString(NumEquiPoints));
	if (de_bug == 1) print("start   x =:" + toString(EQUI_ptsX[0]) +  "   y =:" + toString(EQUI_ptsY[0]));
	if (de_bug == 1) print("end     x =:" + toString(EQUI_ptsX[NumEquiPoints-1]) +  "   y =:" + toString(EQUI_ptsY[NumEquiPoints-1]));	

	return NumEquiPoints;
}

function perimeter(G, H, N, base)  //===================================================================
{
	perim=0;	

	if (base == 1)
	// from 1 to N
	{	
		for (j=1; j <= (N-1); j++)
		{
			perim=perim+sqrt((G[j]-G[j+1])*(G[j]-G[j+1])+(H[j]-H[j+1])*(H[j]-H[j+1]));
		}
		perim=perim+sqrt((G[N]-G[1])*(G[N]-G[1])+(H[N]-H[1])*(H[N]-H[1]));
	}

	if (base == 0)
	// from 0 to N-1
	{	
		for (j=0; j < (N-1); j++)
		{
			perim=perim+sqrt((G[j]-G[j+1])*(G[j]-G[j+1])+(H[j]-H[j+1])*(H[j]-H[j+1]));
		}
		perim=perim+sqrt((G[N-1]-G[0])*(G[N-1]-G[0])+(H[N-1]-H[0])*(H[N-1]-H[0]));
	}
	return perim;
}

function trim(stringa)
{
	while(startsWith(stringa," ") )
	{
		stringa=substring(stringa,1);
	}
	while(endsWith(stringa," ") )
	{
		stringa=substring(stringa,0, lengthOf(stringa)-1);
	} 
	return stringa;
}
