# Supplementary material for: Contour recognition of complex leaf shapes
Source: PLoS One. 2017 Dec 8;12(12):e0189427. doi: 10.1371/journal.pone.0189427 (PMC5722382; doi:10.1371/journal.pone.0189427)
Supplement: S2 File — ImageJ macro code performing Elliptic Fourier analysis. (TXT) [file pone.0189427.s002.txt]

// S2_File. Ellitic Fourier analysis - v24.
// ImageJ macro code performing Elliptic Fourier analysis.
//
//

/*
References:

1.Diaz G., Zuccarelli A., Pelligra I. and Ghiani A.
	Elliptic Fourier analysis of cell and nuclear shapes.
	Comp. Biomed. Res. 22, 405-415 (1989).

2.Diaz G., Quacci D. and Dell'Orbo C.
	Recognition of cell surface modulation by elliptic Fourier analysis.
	Comput. Meth. Progr. Biomed. 31, 57-62 (1990).

3.Diaz G., Setzu M., Sirigu S., Cappai C. and Diana A.
	Elliptic Fourier descriptors of cell and nuclear shapes. 
	In: Fourier Descriptors and their Applications in Biology (P.E. Lestrel editor). Academic Press (1997).
*/

setOption("DebugMode", false);
var RunType = 0; 
var ImCOMPARE = 0; 
var ImTemp = 0; 
var ImName = "";	
var LongName; 
var SubName; 
var PlotName;
var maxpoints = 20000; 
var maxharmon = 500;
// var PI = 3.14159265358979
var NumOrigPoints = 0; 
var NumEquiPoints = 0; 
var SingleHarmSizeFactor = 0;
var NumHarm = 0;
var rotation = 0; 
var starting = 0;
var InterEFA = 0; 
var KX = 0; var KY = 0; var QX = 0; var QY = 0; 
var perim_equi = 0;
var ROI_ptsX = newArray(maxpoints); var ROI_ptsY = newArray(maxpoints); 
var OUT_ptsX = newArray(maxpoints); var OUT_ptsY = newArray(maxpoints);
var EQUI_fptsX = newArray(maxpoints); var EQUI_fptsY = newArray(maxpoints); 
var EQUI_ptsX = newArray(maxpoints); var EQUI_ptsY = newArray(maxpoints);
var singleX = newArray(maxpoints); var singleY = newArray(maxpoints);
var S = newArray(maxpoints); var T = newArray(maxpoints);	
var G = newArray(maxpoints); var H = newArray(maxpoints); 
var A = newArray(maxharmon); var B = newArray(maxharmon); 
var C = newArray(maxharmon); var D = newArray(maxharmon);
var XA = newArray(maxharmon); var XB = newArray(maxharmon);
var FA = newArray(maxharmon); var TH = newArray(maxharmon); var R = newArray(maxharmon); 
var PER = newArray(maxharmon); var PER_NORM = newArray(maxharmon); 
var PER_ALLIN = newArray(maxharmon); var PER_NORM_ALLIN = newArray(maxharmon);
var ERR = newArray(maxharmon);

macro "Principale" //===================================================================
{	
	run("Close All");
	Dialog.create("EFA");
	scelta = newArray("EFA from original image", "EFA from coordinates with image", "EFA from coordinates w/o image");
	Dialog.addRadioButtonGroup("scelta", scelta, 3, 1, "EFA from original image"); 
	Dialog.show();
	sRunType = Dialog.getRadioButton(); 
	if(sRunType == scelta[0]) RunType = 1;
	if(sRunType == scelta[1]) RunType = 2;	
	if(sRunType == scelta[2]) RunType = 3;
		
	if (RunType == 1)
	{	
		waitForUser("Dopo questo apri l'immagine");
		open("");	
		run("Set Scale...", "distance=1 known=1 pixel=NaN unit=pixel global");
		run("8-bit");
		ImName = getTitle();
		LongName = File.directory + File.nameWithoutExtension;
		ImageWidth = round(getWidth());
		ImageHeight = round(getHeight());
		print(ImName);
		svuota_Roi_manager();
		//showMessage(Menu[k]);
		selectImage(ImName);
		run("Duplicate...", " ");
		ImSoglia = getImageID();
		run("Threshold...");
		resetThreshold();
		setAutoThreshold("Default");
		waitForUser("Now find the right threshold and then click OK");
		selectImage(ImSoglia);	
		run("Convert to Mask");
		selectImage(ImSoglia);	
		setTool("wand");
		selectImage(ImSoglia);
		waitForUser("Now find the contour with the Wand tool and then click OK");
		saveAs("XY Coordinates", LongName + "-Contour.txt");
		getSelectionCoordinates(ROI_ptsX, ROI_ptsY);
		setTool("hand");
	}
	
	if (RunType == 2)
	{
		waitForUser("Apri l'immagine e poi il file delle coordinate");
		open("");	
		run("Set Scale...", "distance=1 known=1 pixel=NaN unit=pixel global");		
		run("8-bit");		
		ImName = getTitle();
		LongName = File.directory + File.nameWithoutExtension;
		ImageWidth = round(getWidth());
		ImageHeight = round(getHeight());
		// print(ImName);
		run("XY Coordinates... ","open");
		getSelectionCoordinates(ROI_ptsX, ROI_ptsY);
	}	

	if (RunType == 3)
	{
		waitForUser("Apri il file delle coordinate");
		run("XY Coordinates... ","open");
		LongName = File.directory + File.nameWithoutExtension;
		// print(LongName);
		getSelectionCoordinates(ROI_ptsX, ROI_ptsY);
		ImTemp = getImageID();
		// print("ImTemp:", ImTemp);
		ImName = getTitle();
		// print("ImName:", ImName);
		ImageWidth = round(getWidth());
		ImageHeight = round(getHeight());	
		waitForUser;	
	}		
	after_the_contour();
	fourcalc();
}

function after_the_contour()
{
	NumOrigPoints = ROI_ptsX.length;
	// check the ROI
	if (NumOrigPoints <= 5)
	{ 
		waitForUser("Error - contour coordinates less than 5");
		exit();
	}
	
	NumEquiPoints = NumOrigPoints;
	SubName = "test";
	
	Dialog.create("EFA parameters");
	// Dialog.addChoice("Type:", newArray("8-bit", "16-bit", "32-bit", "RGB"));
	Dialog.addMessage("image:     " + ImName);
	Dialog.addString("subname", SubName);
	Dialog.addMessage("number of original coordinates:     " + toString(NumOrigPoints,0));
	Dialog.addNumber("number of equispaced coordinates:", NumEquiPoints);
	Dialog.addNumber("number of elliptic harmonics:", 15);
	Dialog.addNumber("single harmonic image size factor:", 1);
	// Dialog.addCheckbox("save to file", false);
			
	Dialog.show();
	// type = Dialog.getChoice();
	SubName = Dialog.getString();
	NumEquiPoints = Dialog.getNumber();
	NumHarm = Dialog.getNumber();
	SingleHarmSizeFactor = Dialog.getNumber();
	// SaveToFile = Dialog.getCheckbox();

	SubName = SubName + " N=" + toString(NumEquiPoints) + " H=" + toString(NumHarm);
	
	// print il the Log window
	print("LongName:", LongName);
	// print("image:", ImName);
	print("image subname:", SubName);
	print("aquired coordinates:", NumOrigPoints);
	print("coordinates to calculate:", NumEquiPoints);
	print("harmonics:", NumHarm);
	
	// remove duplicate points
	NumOrigPoints = RemoveDuplicatePts(ROI_ptsX, ROI_ptsY, NumOrigPoints, 0);

	// min & max
	minX = 10000; maxX = 0; minY = 10000; maxY = 0;
	for (i=0; i<ROI_ptsX.length; i++)
	{
	     if (ROI_ptsX[i]<minX) minX=ROI_ptsX[i]; 
	     if (ROI_ptsY[i]<minY) minY=ROI_ptsY[i]; 
	     if (ROI_ptsX[i]>maxX) maxX=ROI_ptsX[i]; 
	     if (ROI_ptsY[i]>maxY) maxY=ROI_ptsY[i];
	}
	ImageWidth = round((maxX-minX) * 1.1);
	ImageHeight = round((maxY-minY) * 1.1);

	makeRectangle(minX-ImageWidth*0.05, minY-ImageHeight*0.05, ImageWidth, ImageHeight);
	run("Crop");
	
	for (i=0; i<ROI_ptsX.length; i++)
	{
	     ROI_ptsX[i]=ROI_ptsX[i]-(minX-ImageWidth*0.05); 
	     ROI_ptsY[i]=ROI_ptsY[i]-(minY-ImageHeight*0.05); 
	}

	// creates the image to verify coordinates
	newImage(LongName + "-" + SubName + "-Orig=RED Equisp=BLUE Synth=GREEN", "RGB", ImageWidth, ImageHeight, 3);	
	ImCOMPARE = getImageID();
	
	selectImage(ImCOMPARE);	
	setSlice(1);	
	setForegroundColor(255,255,255);
	run("Select All");
	run("Fill", "slice");
	run("Select None");	
	setForegroundColor(255,0,0);
	moveTo(ROI_ptsX[0], ROI_ptsY[0]);	if(sRunType == scelta[1]) RunType = 2;
	for (i=0; i<ROI_ptsX.length; i++)
	     lineTo(ROI_ptsX[i], ROI_ptsY[i]);
	// to close the contour
	lineTo(ROI_ptsX[0], ROI_ptsY[0]);
		
	// create floating point outline with equidistant points
	NumEquiPoints = Equispac(ROI_ptsX, ROI_ptsY, NumOrigPoints, NumEquiPoints);

	// print("number of equispaced coordinates before removing duplicates: " + toString(NumEquiPoints));
	NumEquiPoints = RemoveDuplicatePts(EQUI_fptsX, EQUI_fptsY, NumEquiPoints, 0);
	
	//print("number of equispaced coordinates after removing duplicates: " + toString(NumEquiPoints));
	selectImage(ImCOMPARE);	
	setSlice(2);	
	setForegroundColor(255,255,255);
	run("Select All");
	run("Fill", "slice");
	run("Select None");	
	setForegroundColor(0,0,255);
	moveTo(EQUI_ptsX[0], EQUI_ptsY[0]);
	for (i=0; i < NumEquiPoints; i++)
	     lineTo(EQUI_ptsX[i],EQUI_ptsY[i]);
	// to close the contour
	lineTo(EQUI_ptsX[0], EQUI_ptsY[0]);
}

// Remove adjacent points that have the same coordinates
function RemoveDuplicatePts(arrayX, arrayY, N, base) //===================================================================
{
	if (base == 0)
	{
		j = 0;
		for (i = 1; i < N; i++)
		{
			if ((arrayX[i] != arrayX[j]) || (arrayY[i] != arrayY[j]))
			{
				j = j + 1;
				arrayX[j] = arrayX[i];
				arrayY[j] = arrayY[i];
			}
		}
		N = j + 1;
	}
	if (base == 1)
	{
		j = 1;
		for (i = 2; i <= N; i++)
		{
			if ((arrayX[i] != arrayX[j]) || (arrayY[i] != arrayY[j]))
			{
				j = j + 1;
				arrayX[j] = arrayX[i];
				arrayY[j] = arrayY[i];
			}
		}
		N = j + 1;
	}
	
	return N;
}

function Equispac(array1X, array1Y, NumOrigPoints, NumEquiPoints) //===================================================================
{
	RI = newArray(128); NI = newArray(128);
	G = newArray(maxpoints); H = newArray(maxpoints); X = newArray(maxpoints); Y = newArray(maxpoints);
	
	print("N° coordinate originali: " + toString(NumOrigPoints));
	print("N° equispaziate iniziale: " + toString(NumEquiPoints));

	// X e Y have base  1
	// array1X & array1Y = ROIs, have base 0
	for (i = 1; i <= NumOrigPoints; i++)
	{
		// to start from the element 1
		X[i]=array1X[i-1];
		Y[i]=array1Y[i-1];
	}

	X[0]=NumOrigPoints;
	Y[0]=NumOrigPoints;	
	
	rm = 0; lm = 0; t=0;
	
	G[0] = NumEquiPoints;	
	RI[0] = 0;
	NI[0] = 0;

	t = perimeter(X,Y, NumOrigPoints, 1);
	print("perimeter(X,Y, NumOrigPoints, 1)" + toString(t));
	
	rri = t/NumEquiPoints*1.3;
	rr = 0;
	flag = 0;
	
	while (flag != 1)
	{
		k = 1;
		G[1] = X[1];
		H[1] = Y[1];
		sx = 0;
		sy = 0;
		i = 0;
		
		// locate cursor in G[1] e H[1]
		for (j = 2; j <= NumOrigPoints; j++)
		{
			i = i+1;
	 		sx = sx+X[j]*i;
			sy = sy+Y[j]*i;
			x1 = G[k];
			x2 = sx/((i*(i+1))/2);
			y1 = H[k];
			y2 = sy/((i*(i+1))/2);
			d = sqrt((x2-x1)*(x2-x1)+(y2-y1)*(y2-y1));
	 		if (d >=  rri)
	 		{ 
				k = k+1; 
				G[k] = rri/d*(x2-x1)+x1;
				H[k] = rri/d*(y2-y1)+y1;
				sx = 0;
				sy = 0;
				i = 0;
				j = j-1;
	 		}
		}
		
		d = sqrt((G[k]-X[1])*(G[k]-X[1])+(H[k]-Y[1])*(H[k]-Y[1]));

		while (d >= (rri*1.5))
		{
			x1 = G[k];
			x2 = X[1];
			y1 = H[k];
			y2 = Y[1];
	 		k = k+1;
			G[k] = rri/d*(x2-x1)+x1;
			H[k] = rri/d*(y2-y1)+y1;
			d = sqrt((G[k]-X[1])*(G[k]-X[1])+(H[k]-Y[1])*(H[k]-Y[1]));
		}
		
		if(d<rri*0.5) k = k-1;
		
		if(abs(k-NumEquiPoints)>1)
		{
			rr = rr+1;
			RI[rr] = rri;
			NI[rr] = k;
			if(rr == 1)
			{
				kn = k/NumEquiPoints;
				if (1 > kn) 
					rri = rri*(kn+kn/100);
				else
					rri = rri*(kn-kn/100);
			}
		 	else
			{  // regression 
	 			r1 = 0; r2 = 0; c1 = 0;	c2 = 0; cr = 0; n = 0;
				if (rr >= 5) 
					gg = rr-4;
				else
					gg = 1;
	
				for (j = gg; j <= rr; j++)
				{
		 			r1 = r1+RI[j];
					r2 = r2+RI[j]*RI[j];						// v. dependent y - length 
					c1 = c1+NI[j];
					c2 = c2+NI[j]*NI[j];						// v. independ.	x - number
					cr = cr+RI[j]*NI[j];
					n = n+1;
				}
				
				xy = cr-(c1*r1/n);
				xx = c2-(c1*c1/n);				 					
		 		if (xx <=  0.0001)
		 		{
		 			kn = NI[rr]/NumEquiPoints;		
		 			random("seed", 48);					
					if (1 > kn)
			 			rri = rri*(kn+(kn/(3+random())));
					else
			 			rri = rri*(kn-(kn/(3+random())));
		 		}
				else
				{
			 		b = xy/xx;
					a = (r1-b*c1)/n;
					rri = a+b*NumEquiPoints;
				}
			}
		 	
		 	/*	
	 	 	For j = 1 To rr
			Debug.Print NI[j]; " segments each long"; RI[j];
			Debug.Print "New length"; rri;
			Next j
			ask new length
			rri;
			*/		
		}
		if (abs(k-NumEquiPoints) <= 1) flag = 1;  // exits from the loop 
	}

	NumEquiPoints = k;

	// EQUI... partono da zero
	for (j = 0; j < NumEquiPoints; j++)
	{
		EQUI_fptsX[j] = G[j+1];
		EQUI_fptsY[j] = H[j+1];
	}
		
	for (j = 0; j < NumEquiPoints; j++)
	{
		EQUI_ptsX[j] = round(EQUI_fptsX[j]);
		EQUI_ptsY[j] = round(EQUI_fptsY[j]);
	}

	perim_equi = perimeter(EQUI_fptsX,EQUI_fptsY, NumEquiPoints, 0);
	SubName = SubName + " PE=" + toString(perim_equi) + " IW=" + toString(ImageWidth) + " IH=" + toString(ImageHeight);
	
	print("number of equispaced coordinates:" + toString(NumEquiPoints));
	print("floating point coordinates");
	print("start   x =:" + toString(EQUI_fptsX[0]) +  "   y =:" + toString(EQUI_fptsY[0]));
	print("end     x =:" + toString(EQUI_fptsX[NumEquiPoints-1]) +  "   y =:" + toString(EQUI_fptsY[NumEquiPoints-1]));	
	print("integer coordinates");	
	print("start   x =:" + toString(EQUI_ptsX[0]) +  "   y =:" + toString(EQUI_ptsY[0]));
	print("end     x =:" + toString(EQUI_ptsX[NumEquiPoints-1]) +  "   y =:" + toString(EQUI_ptsY[NumEquiPoints-1]));	
	print("perimeter of equispaced coordinates =" + toString(perim_equi));
	
	return NumEquiPoints;
}

function Atn2(deltay, deltax) //===================================================================
// Returns angles from 0 (vertical pointing up) to
// 2*pi (360deg.), clockwise
{
	if (deltax == 0)
	{
		if (deltay < 0) 
			aatn2 = 0;
		else
			aatn2 = PI;
	}
	else
	{
		angle = atan(deltay / deltax) + PI/2;
		if (deltax < 0) angle = angle + PI;
		aatn2 = angle;
	}
	// aggiunto da me, per riportare l'angolo 0 in orizzontale
	return (aatn2 + PI/2);
}

function fourcalc() //===================================================================
{
	//Dim xx#, yy#, dx#, dy#, tm#, tp#, dt#, si#, de#, hh#, sa#, sb#, sc#, sd#, e1#, e2#, s1#, s2#, tth#, sth#, cth#
	//Dim av#, bv#, cv#, dv#, xxa#, xxb#, ffa#, ffb#, zz#, perim_equi#, HX#, HY#, difcos#, difsin# 
	//Dim Z#(3,3), FZ#(3,3), TT#(3,3), K#(3,3) ' all to be set to zero
	//Dim NORMR$,NORMG$
	//Dim i#, j#, kk%, flag%, flig%, aa%, DocId%
	//Dim y%, c1$, c2$, shortname$, longname$, Iname As String *255
	
	// A, B, C, D coefficients harmonics to calculate 
	// XA, XB semiaxes
	// FA flag rotation
	// TH angle
	// G, H  equispaced coordinates (input), with base 1 !!!

	Z1 = newArray(3); Z2 = newArray(3); Z3 = newArray(3);
	F1 = newArray(3); F2 = newArray(3); F3 = newArray(3);	
	T1 = newArray(3); T2 = newArray(3); T3 = newArray(3);
	K1 = newArray(3); K2 = newArray(3); K3 = newArray(3);	
	
	A[0] = NumHarm; 	

	// G & H base 1
	for (i = 1; i <= NumEquiPoints; i++)
	{
		G[i] = EQUI_fptsX[i-1];
		H[i] = EQUI_fptsY[i-1];
	}

	for (i=0; i <= 2; i++) 
	{
		Z1[i]=0; Z2[i]=0; 
		F1[i]=0; F2[i]=0; 
		T1[i]=0; T2[i]=0;
		K1[i]=0; K2[i]=0;
	}
		
	for (i=1; i <= NumHarm; i++)
	{
		PER_ALLIN[i]=0;
		PER_NORM_ALLIN[i]=0;
	}
	
	G[0]=G[NumEquiPoints]; 
	H[0]=H[NumEquiPoints];
	
	xx=G[0]; yy=H[0];
	HX=0; HY=0; dx=0; dy=0; dt=0; tm=0; tp=0;
	
	for (i=1; i <= NumEquiPoints; i++)
	{
		xx=xx+dx; yy=yy+dy; tm=tm+dt;
		dx=G[i]-G[i-1]; dy=H[i]-H[i-1]; dt=sqrt(dx*dx+dy*dy); tp=tp+dt;
		si=(xx-dx/dt*tm)*dt; de=(yy-dy/dt*tm)*dt;
		HX=HX+dx/(2*dt)*(tp*tp-tm*tm)+si; HY=HY+dy/(2*dt)*(tp*tp-tm*tm)+de;
	}
	HX=HX/perim_equi; HY=HY/perim_equi;
	print("centro ellissi:  x = " + toString(HX) + "   y = " + toString(HY));
	
	R[1]=HX; R[2]=HY; R[3]=perim_equi;

	// harmonic coefficients 
	print("Calcolo armoniche");   
	for (i=1; i <= NumHarm; i++)
	{
		hh=perim_equi/(2*i*i*PI*PI); zz=2*i*PI/perim_equi;
		sa=0; sb=0; sc=0; sd=0; tp=0;
		for (j=1; j <= NumEquiPoints; j++)
		{
			dx=G[j]-G[j-1]; dy=H[j]-H[j-1]; dt=sqrt(dx*dx+dy*dy); tp=tp+dt;
			e1=zz*tp; e2=zz*(tp-dt);
	 		difcos=(cos(e1)-cos(e2))/dt; difsin=(sin(e1)-sin(e2))/dt;
			sa=sa+dx*difcos; sb=sb+dx*difsin;
			sc=sc+dy*difcos; sd=sd+dy*difsin;
		}
		A[i]=hh*sa; B[i]=hh*sb; C[i]=hh*sc; D[i]=hh*sd;
	}

	print("Semiassi, Inclinazione e Starting Point");
	for (i=1; i <= NumHarm; i++)
	{
		print("arm  " + toString(i));
		s1=2*(A[i]*B[i]+C[i]*D[i]);
		s2=(pow(A[i],2)+pow(C[i],2)-pow(B[i],2)-pow(D[i],2));
		tth = 0.5*Atn2(s1,s2);  
		
		while(tth<0) 
		{
			tth=tth+2*PI; 
		}
		sth=sin(tth); cth=cos(tth); TH[i]=tth;
		av=A[i]*cth+B[i]*sth; bv=A[i]*(-sth)+B[i]*cth;
		cv=C[i]*cth+D[i]*sth; dv=C[i]*(-sth)+D[i]*cth;
		xxa=av*av+cv*cv; xxb=bv*bv+dv*dv;
		xxa=sqrt(xxa); xxb=sqrt(xxb);
		ffa=Atn2(cv,av); ffb=Atn2(dv,bv);
	
		while(abs(ffa-ffb)>(PI/2+PI/50))
		{
			if(ffa > ffb)
		 		ffa=ffa-(2*PI);
			else 
				ffb=ffb-(2*PI);
		}
 
 		if (ffa>ffb)
 			flig=1;	     	// clockwise rotation 
 		else 
 			flig=0;			  // counter-clockwise rotation 

		
 		ffa=ffa-(10*PI);	    // ffa angle in the range: 0 - 2PI 
 		while(ffa<0)
 		{ 
 			ffa=ffa+(2*PI);
 		}

 		if (flig==0) ffa=ffa*(-1); // rotation flag 

		XA[i]=xxa; XB[i]=xxb; FA[i]=ffa;
		PER[i]=2*PI*sqrt(0.5*(pow(2*XA[i],2)+pow(2*XB[i],2)));

		PER_NORM[i]=PER[i] * pow(i, 1.5); // perimeter x harmonic number^ 1.5

		if (i == 1)
		{
			PER_ALLIN[1]=PER[1];
			PER_NORM_ALLIN[1]=PER_NORM[1];
		}
		else
		{
			if (((FA[i] * FA[1]) > 0) && (i > 1))                  PER_ALLIN[i-1]=PER_ALLIN[i-1]+PER[i];
			if (((FA[i] * FA[1]) < 0) && (i > 1) && (i < NumHarm)) PER_ALLIN[i+1]=PER_ALLIN[i+1]+PER[i];
			if (((FA[i] * FA[1]) > 0) && (i > 1))                  PER_NORM_ALLIN[i-1]=PER_NORM_ALLIN[i-1]+PER_NORM[i];
			if (((FA[i] * FA[1]) < 0) && (i > 1) && (i < NumHarm)) PER_NORM_ALLIN[i+1]=PER_NORM_ALLIN[i+1]+PER_NORM[i];
		}
	}

	G[0]=NumEquiPoints; 
	H[0]=NumEquiPoints;
	
	A[0]=NumHarm; B[0]=NumHarm; C[0]=NumHarm; D[0]=NumHarm;
	XA[0]=NumHarm; XB[0]=NumHarm; FA[0]=NumHarm; TH[0]=NumHarm;
	R[0]=3;

	//////////////////// stack of cumulated contour
	SubName = SubName + " HX=" + toString(HX) + " HY=" + toString(HY); 
		
	newImage(LongName + "-" + SubName, "8-bit white", ImageWidth*1.2, ImageHeight*1.2, NumHarm);
	ImFILLED_SLICEScumul = getImageID();

	newImage(LongName + "-" + SubName, "8-bit white", ImageWidth*1.2, ImageHeight*1.2, NumHarm);
	ImCONTOUR_SLICEScumul = getImageID();

	for (j=1; j <= NumEquiPoints; j++) 
	{
		S[j]=0;
		T[j]=0;
	}
	S[0]=NumEquiPoints;
	T[0]=NumEquiPoints;	
	
	setBatchMode("hide");

	for (h=1; h <= NumHarm; h++)
	{
		tp=0; zz=2*h*PI/perim_equi; 
		// dt = perim_equi/ NumEquiPoints;  (? should it be so)
		for (j=1; j <= NumEquiPoints; j++)
		{
			tp=tp+dt; 
			S[j]=S[j]+A[h]*cos(zz*tp)+B[h]*sin(zz*tp);
			T[j]=T[j]+C[h]*cos(zz*tp)+D[h]*sin(zz*tp);
			OUT_ptsX[j-1] = S[j]+HX;
			OUT_ptsY[j-1] = T[j]+HY;
		}

		// OUT goes from element 0 to NumEquiPoints-1
		// the element [NumEquiPoints] is here added to close the selection
		OUT_ptsX[NumEquiPoints] = OUT_ptsX[0]; OUT_ptsY[NumEquiPoints] = OUT_ptsY[0];
		
		selectImage(ImCONTOUR_SLICEScumul);
		setSlice(h);
		moveTo(OUT_ptsX[0], OUT_ptsY[0]);
		for (i=0; i <= NumEquiPoints; i++)
			lineTo(OUT_ptsX[i], OUT_ptsY[i]);
		// to close the contour
		lineTo(OUT_ptsX[0], OUT_ptsY[0]);	
		
		selectImage(ImFILLED_SLICEScumul);
		setSlice(h);
		makeSelection("freehand", OUT_ptsX, OUT_ptsY); // con questo disegna!!!
		run("Fill", "slice");
		run("Select None");
		
		ERR[h] = 0;
		for (i=0; i < NumEquiPoints; i++)
		{	
			ERR[h] = ERR[h] + sqrt(pow((OUT_ptsX[i]-EQUI_ptsX[i]),2) + pow((OUT_ptsY[i]-EQUI_ptsY[i]),2));
		}
		// to standardize the error the perimeter is divided by the number of equispaced	
		// by this way the error is calculated as per contour unit - regardless its length
		ERR[h] = ERR[h] / NumEquiPoints; 
	}

	//////////////////// stack of hrmonic ellispes - non cumulated
	// the image of single ellipses should be enlarged
	ImSLICESsingleWidth = ImageWidth * SingleHarmSizeFactor;
	ImSLICESsingleCentrX = ImSLICESsingleWidth / 2;
	ImSLICESsingleHeight = ImageHeight * SingleHarmSizeFactor;
	ImSLICESsingleCentrY = ImSLICESsingleHeight / 2;
	newImage(LongName + "-" + SubName, "RGB", ImSLICESsingleWidth, ImSLICESsingleHeight, NumHarm);
	ImSLICESsingle = getImageID();
	selectImage(ImSLICESsingle);
	
	for (h=1; h <= NumHarm; h++)
	{
		setSlice(h);
		if((FA[1] * FA[h]) > 0) setForegroundColor(250,128,214);
		else setForegroundColor(30,144,255);
		
		tp=0; zz=2*h*PI/perim_equi; // tp=tp+dt;
		for (j=1; j <= NumEquiPoints; j++)
		{
			tp=tp+dt; 
			xxx = (A[h]*cos(zz*tp)+B[h]*sin(zz*tp)) * pow(h, 1.2);
			yyy = (C[h]*cos(zz*tp)+D[h]*sin(zz*tp)) * pow(h, 1.2);
			if (j == 1) moveTo(xxx + ImSLICESsingleCentrX, yyy + ImSLICESsingleCentrY);			
			else
			lineTo(xxx + ImSLICESsingleCentrX, yyy + ImSLICESsingleCentrY);
		}
		tp = dt; // to close
		xxx = (A[h]*cos(zz*tp)+B[h]*sin(zz*tp)) * pow(h, 1.2);
		yyy = (C[h]*cos(zz*tp)+D[h]*sin(zz*tp)) * pow(h, 1.2);
		lineTo(xxx + ImSLICESsingleCentrX, yyy + ImSLICESsingleCentrY);		
		if(XA[h] * XB[h]  > 0.0001)
		{
			run("Select None");	
			doWand(ImSLICESsingleCentrX, ImSLICESsingleCentrY);	
			run("Fill", "slice");
			run("Select None");
		}	
	}
	setBatchMode("exit and display");

	
	// draw the synthesized contour over the original contour
	// now OUT_ptsX[] and OUT_ptsY[] show the full-synthesized contour 
	selectImage(ImCOMPARE);	
	setSlice(3);	
	setForegroundColor(255,255,255);
	run("Select All");
	run("Fill", "slice");
	run("Select None");	
	setForegroundColor(0,255,255);
	moveTo(OUT_ptsX[0], OUT_ptsY[0]);
	for (i=0; i < NumEquiPoints; i++)
		lineTo(OUT_ptsX[i], OUT_ptsY[i]);
	// to close the contour
	lineTo(OUT_ptsX[0], OUT_ptsY[0]);	

 	run("Clear Results");
  row = 0;
	for (i = 1; i <= NumHarm; i++)
 	{			 	
		//if(row == 0) stringa = d2s(NumEquiPoints,0);
		//else stringa = "";
		//setResult("n coord equisp", row, stringa);
		
		//if(row == 0) stringa = d2s(NumHarm,0);
		//else stringa = "";     
		//setResult("n harmon", row, stringa);
		
		setResult("harm", row, d2s(i,0));
		setResult("coeff A", row, d2s(A[i],5));
		setResult("coeff B", row, d2s(B[i],5));       
		setResult("coeff C", row, d2s(C[i],5));       
		setResult("coeff D", row, d2s(D[i],5));       
		setResult("semi1", row, d2s(XA[i],5));
		setResult("semi2", row, d2s(XB[i],5));
		setResult("rotation", row, d2s(FA[i],5));
		setResult("perimeter", row, d2s(PER[i],5));
		setResult("norm_perim", row, d2s(PER_NORM[i],5));
		setResult("align_perim", row, d2s(PER_ALLIN[i],5));
		setResult("norm&align_perim", row, d2s(PER_NORM_ALLIN[i],5));
		setResult("error", row, d2s(ERR[i],5));
		row++;
	}       
	 
  updateResults();
  selectWindow("Results");
	saveAs("Results", LongName + "-" + SubName + "-Results.txt");	

	// plot
	var plotHarm = newArray(NumHarm + 1);
	for (i = 1; i <= NumHarm; i++) plotHarm[i] = PER_NORM_ALLIN[i];
	Plot.create("EFA", "Harmonic", "Aligned perimeter");	
	Plot.setFrameSize(1200,700);
	// Plot.setLimitsToFit();
	Plot.setLineWidth(0.5);
	plotHarm[0] = 0;
	Plot.add("boxes", plotHarm);
	Plot.setLineWidth(3);
	for (i = 1; i <= NumHarm; i++) 
	{
		h = plotHarm[i];
		Plot.drawLine(i,0,i,h);
	}
	Plot.update();
	saveAs("tiff", LongName + "-" + SubName + "-Plot.tif");	
	
	if(RunType == 3)
	{ 
			// print("before closing ImTemp:", ImTemp);
			selectImage(ImTemp);		
			close();
	}

	selectImage(ImSLICESsingle);
	saveAs("Tiff", LongName + "-" + SubName + "-StackSingle.tif");
	selectImage(ImCONTOUR_SLICEScumul);			
	saveAs("Tiff", LongName + "-" + SubName + "-StackContourCumulative.tif");
	selectImage(ImFILLED_SLICEScumul);			
	saveAs("Tiff", LongName + "-" + SubName + "-StackFilledCumulative.tif");
	selectImage(ImCOMPARE);
	saveAs("Tiff", LongName + "-" + SubName + "-Comparative.tif");
	// close();
}

function perimeter(G, H, N, base)  //===================================================================
{
	perim=0;	

	if (base == 1)
	// 1 to N
	{	
		for (j=1; j <= (N-1); j++)
		{
			perim=perim+sqrt((G[j]-G[j+1])*(G[j]-G[j+1])+(H[j]-H[j+1])*(H[j]-H[j+1]));
		}
		perim=perim+sqrt((G[N]-G[1])*(G[N]-G[1])+(H[N]-H[1])*(H[N]-H[1]));
	}

	if (base == 0)
	// 0 to N-1
	{	
		for (j=0; j < (N-1); j++)
		{
			perim=perim+sqrt((G[j]-G[j+1])*(G[j]-G[j+1])+(H[j]-H[j+1])*(H[j]-H[j+1]));
		}
		perim=perim+sqrt((G[N-1]-G[0])*(G[N-1]-G[0])+(H[N-1]-H[0])*(H[N-1]-H[0]));
	}
	return perim;
}

function svuota_Roi_manager()
{
	n = roiManager("count");
	// print(n);
	if(n > 0) 
	{
		for(j = n-1; j >=0; j--) 
		{
			roiManager("select", j);
			roiManager("Delete");
		}
	}
}
